# Supplementary material for: Simultaneous Measurement and Distribution Analysis of Urinary Nicotine, Cotinine, Trans-3′-Hydroxycotinine, Nornicotine, Anabasine, and Total Nicotine Equivalents in a Large Korean Population
Source: Molecules. 2023 Nov 21;28(23):7685. doi: 10.3390/molecules28237685 (PMC10708046; doi:10.3390/molecules28237685)
Supplement: Supplementary file 1 [file molecules-28-07685-s001.zip]

Archive with 1 entries (1 files):
- molecules-2658824-supplementary.pdf
